# Supplementary material for: GprC of the nematode-trapping fungus Arthrobotrys flagrans activates mitochondria and reprograms fungal cells for nematode hunting
Source: Nat Microbiol. 2024 Jun 14;9(7):1752–63. doi: 10.1038/s41564-024-01731-9 (PMC11222155; doi:10.1038/s41564-024-01731-9)
Supplement: Supplementary file 3 — Statistical source data. [file 41564_2024_1731_MOESM3_ESM.xlsx]

## Sheet: 1b
	traps/cm2			average	SD	p value
wt	402.88	441.92	459.2	434.667	28.8521
ΔgprA	369.92	432.16	435.52	412.533	36.9424	0.4594
ΔgprB	338.4	314.72	364.48	339.2	24.8896	0.0123
ΔgprC	193.76	244.16	240.32	226.08	28.0557	0.0009
ΔgprD	307.2	322.56	367.52	332.427	31.3471	0.0142
ΔgprE	417.92	451.68	466.56	445.387	24.9232	0.6517
ΔgprF	420.96	396.48	429.6	415.68	17.1797	0.3829
ΔgprC-gprC::GFP	367.84	458.08	458.72	428.213	52.2858	0.8606
Over exp. gprC	581.6	618.24	678.08	625.973	48.7027	0.0042

## Sheet: 1c
	target gene	fold change	average	SD
	GprA	0.907142	0.980847	0.0773682
		1.06142
		0.973979
	GprB	1.56606	1.44952	0.123918
		1.46314
		1.31935
	GprC	3.64782	3.26979	0.366822
		3.24625
		2.91531
	GprD	1.33445	1.46455	0.22032
		1.71893
		1.34026
	GprE	0.552228	0.598819	0.042216
		0.634531
		0.609697
	GprF	0.726009	0.843078	0.102143
		0.889183
		0.91404

## Sheet: 1e
strain	traps / cm2	average	SD	p value
WT	540	472.96	63.2279
WT	464.48
WT	414.4
ΔgasA	6.08	9.38667	3.28033	0.0002
ΔgasA	9.44
ΔgasA	12.64
ΔgasA-re	491.84	444	53.3933	0.5771
ΔgasA-re	453.76
ΔgasA-re	386.4
ΔgasA-gasA::GFP	381.92	411.893	33.8718	0.2143
ΔgasA-gasA::GFP	448.64
ΔgasA-gasA::GFP	405.12
△gasA-8'-Br-cAMP	4.64	7.84	4.11359	0.0002
△gasA-8'-Br-cAMP	6.4
△gasA-8'-Br-cAMP	12.48

## Sheet: 1f
strain	target gene		average	SD	p value
wt	gasA	0.0531064	0.0490038	0.00689281	gasA in gprC ko compared to WT 0.015395149
wt	gasA	0.041046
wt	gasA	0.0528591
wt	gprC	0.000532587	0.000547625	7.42974e-05	gprC in gasA ko compared to WT 0.004429872
wt	gprC	0.000481998
wt	gprC	0.000628292
gasA ko	gprC	0.00177948	0.00174507	0.000350591
gasA ko	gprC	0.00207719
gasA ko	gprC	0.00137855
gprC ko	gasA	0.0643557	0.065402	0.00123194
gprC ko	gasA	0.0650907
gprC ko	gasA	0.0667598

## Sheet: 1g
strain	traps / cm2	average	SD	p value
wt	453.6	404.96	50.1421
wt	353.44
wt	407.84
△gasB	267.68	237.76	36.0334	0.0094
△gasB	247.84
△gasB	197.76
gasB re	436.16	486.4	75.1551	0.1935
gasB re	572.8
gasB re	450.24
△gasB-cAMP	380.32	420.64	41.4854	0.6979
△gasB-cAMP	418.4
△gasB-cAMP	463.2

## Sheet: 2a
PM	average	SD		mito	average	SD
93.5886	78.1301	17.0726		361.091	262.376	64.7715
84.4376				310.139
89.1026				271.073
51.0174				223.622
72.5044				221.442
				186.893
103.844	81.23	17.916
78.4986				271.803	289.664	32.4706
79.2846				343.331
89.5886				297.263
54.9346				271.876
				310.166
154.296	122.839	32.5833		291.792
120.901				241.416
80.6724
102.747				294.255	261.27	36.5816
155.575				253.407
				309.946
123.603	62.3238	45.9199		264.937
98.0162				213.649
43.0392				231.426
20.6602
26.3005				316.513	272.73	47.9706
				329.154
89.9792	96.3396	11.3813		260.236
105.576				221.757
110.985				235.991
91.0692
84.0882				137.827	135.595	15.3512
				140.182
177.647	178.845	28.5129		161.554
194.543				131.807
159.261				125.78
217.257				116.419
135.698
188.663				81.5536	94.6998	8.74427
				106.134
154.265	141.857	24.2912		95.3686
148.992				96.0286
149.317				94.4146
157.808
98.9005				112.196	114.422	13.8289
				113.464
184.404	157.141	20.8819		106.189
166.585				137.824
136.208				102.437
136.041
162.466				71.9486	85.8072	14.5729
				101.413
289.391	299.638	113.03		100.637
487.101				72.1996
300.063				82.8386
204.583
217.052				24.1908	67.2796	33.4378
				54.4728
				56.2758
227.728	359.97	95.5164		107.543
413.005				93.9158
480.687
358.688
319.738				43.9988	69.5328	24.1118
				91.9118
530.182	458.723	128.427		72.6878
310.461
535.528
				66.5375	74.6985	14.6247
				95.7925
				67.8895
				83.4445
				59.8285

## Sheet: 3c
	un-induced WT	induced WT		un-induced gasA	induced gasA		un-induced gprC	induced gprC
	1341.32	4757.93		839.054	3313.68		1580.88	2787.47
	1897.44	7703.26		850.018	3992.82		1451.45	3021.27
	1132.72	5892.39		1354.37	3392.04		1390.8	2859.05
	988.948	4714.41		1098.89	3550.2		1350.53	3208.82
	1012.75	4686.02		663.446	4395.72		1097.57	3538.12
	2459.5	7707.86		5624.54	1570.77		3406.25	4082.19
	2927.19	5799.22		4004.74	1350.75		3108.51	4554.4
	2309.22	6644.98		2712.14	2391.18		2355.37	4165.47
	1219.21	9546.8		3914.23	2536.34		2905.33	3887.49
	2266.76	8927.54		4866.35	1933.04		2523.39	2915.23
	775.596	5791.07		2098.01	1362.95		1925.93	2178.99
	657.224	4586.12		2650.77	1172.65		1649.25	2326.42
	618.662	5775.98		1402.47	1667.64		1334.7	1997.96
	846.956	4834.87		1226.62	1458.84		1427.15	1596.81
	327.769	6057.73		2038.57	2032.09		1146.53	1553.25
average	1385.42	6228.41		2356.28	2408.05		1910.24	2978.2
SD	788.815	1581.8		1574.68	1063.2		756.728	938.306
p value	2.5545e-11			0.916714			0.00188396

## Sheet: 3d
Time (minutes)	wt uninduced			average	SD	wt induced			average	SD
1.52673	55.7458	57.2947	51.7592	54.9333	2.8558	91.7968	104.142	84.5932	93.5107	9.8865
8.03738	57.7708	62.6115	53.7409	58.0411	4.4415	97.115	102.085	85.266	94.822	8.64079
14.5486	55.6858	59.4161	51.9625	55.6881	3.72681	93.1278	107.46	81.2485	93.9455	13.1249
21.0208	58.0481	62.4552	53.8729	58.1254	4.29167	94.6082	107.049	82.3086	94.6554	12.3704
27.4945	60.3535	64.0508	55.8346	60.0796	4.11491	95.153	109.938	83.1513	96.0806	13.4172
33.9724	61.0708	64.9452	55.9329	60.6496	4.52089	96.5888	110.813	84.2876	97.2297	13.2741
40.4511	62.4787	66.4703	56.6334	61.8608	4.94749	95.6649	113.299	85.9435	98.3026	13.8674
46.9323	64.1734	67.432	58.7328	63.446	4.39499	95.8776	115.394	86.2663	99.1794	14.8421
53.4083	66.3253	70.4668	60.2302	65.6741	5.1493	96.5979	118.152	89.4139	101.388	14.956
59.8847	66.8465	69.9301	60.6039	65.7935	4.75142	96.3238	119.082	99.1154	104.84	12.4124
Time (minutes)		gasA uninduced		average	SD		gasA induced		average	SD
1.5348	47.2542	78.4258	45.8207	57.1669	18.4247	36.2177	62.9963	70.5385	56.5842	18.0365
8.0226	52.8167	82.1776	50.3059	61.7667	17.7208	41.0383	69.4428	77.5528	62.678	19.1742
14.5099	53.6256	85.1124	51.3561	63.3647	18.8682	44.1628	71.8791	79.5657	65.2025	18.6219
20.9977	53.9771	86.5804	55.0949	65.2175	18.5093	46.6874	74.818	81.4321	67.6459	18.4493
27.4871	55.207	90.7585	56.9229	67.6295	20.0487	48.3519	76.9494	83.7139	69.6717	18.7707
33.9762	56.0901	91.0606	58.7984	68.6497	19.4556	51.5747	78.2534	85.0798	71.636	17.7057
40.4655	57.0527	93.564	61.7793	70.7986	19.8565	54.6155	79.2915	88.9104	74.2725	17.6898
46.957	58.188	94.1308	63.5921	71.9703	19.3808	55.3175	81.9807	90.1798	75.826	18.2279
53.4484	59.8659	96.3878	65.0208	73.7582	19.7666	57.0724	83.2984	91.7056	77.3588	18.0644
59.9399	61.731	98.6097	65.0375	75.126	20.4045	58.5386	86.9221	94.5353	79.9987	18.9708
Time (minutes)	gprC uninduced			average	SD	gprC induced			average	SD
1.52851	60.3229	60.8148	32.2442	51.1273	16.3551	36.6415	48.446	54.9369	46.6748	9.2754
8.03931	68.7858	68.8429	33.1093	56.9127	20.6143	38.0939	56.9614	59.5667	51.5407	11.7179
14.5121	69.7055	72.507	34.3682	58.8602	21.257	37.789	59.0164	60.7098	52.5051	12.7726
21.0215	73.3879	75.9469	35.1056	61.4801	22.8769	39.0597	62.0326	62.8536	54.6486	13.5066
27.5343	74.9971	77.8039	35.119	62.64	23.8752	39.1035	64.3164	64.4876	55.9692	14.6064
34.0495	77.7181	80.4618	35.9144	64.6981	24.9651	40.4721	66.0212	66.6029	57.6987	14.9215
40.5208	80.4581	83.4545	37.6651	67.1925	25.6154	42.2249	70.1059	70.2789	60.8699	16.1473
47.0303	82.7867	85.2996	37.7802	68.6222	26.7394	42.5405	70.9185	71.1444	61.5345	16.4496
53.5485	84.175	87.2882	38.7713	70.0781	27.1572	44.1876	73.9845	74.1567	64.1096	17.2532
59.0381	86.0666	89.6245	39.5086	71.7332	27.964	44.2508	75.5061	75.7273	65.1614	18.1095

## Sheet: 4b
	/cm2	AVERAGE	SD	P value
gprC-re	447.36	507.84	62.4886	0.00261747
	504
	572.16
GprCN2.53A-re	437.44	491.84	57.4968	0.0025992
	552
	486.08
GprCR6.45A-re	259.84	241.493	19.815	0.649853
	244.16
	220.48
GprC S2.41A-re	255.36	231.04	23.4191	0.964536
	229.12
	208.64
GprCN2.57A-re	267.84	242.027	23.1671	0.648601
	223.04
	235.2
gprC	235.52	229.867	36.0143	reference
	191.36
	262.72
octr-1-gprC-re	185.92	183.147	29.8568	0.158721
	152
	211.52
daf37-gprC-re	200.96	220.267	52.1907	0.806101
	180.48
	279.36
daf38N-gprC-re	689.28	529.28	170.227	0.0407172
	350.4
	548.16
SRBC64-gprC-re	537.92	622.613	132.277	0.00769498
	775.04
	554.88
SRBC64N2.60A-gprC-re	282.24	237.227	40.1474	0.824762
	224.32
	205.12
SRBC66-gprC-re	443.52	489.28	40.7381	0.00117025
	521.6
	502.72
SRBC66-re	204.48			0.952929
	288.96	227.52	53.76
	189.12

## Sheet: ED.2e
strain	target gene	fold change	fold change average	SD
wt	artA
wt	artA
wt	artA
wt worm	artA	0.622086	0.654412	0.106581
wt worm	artA	0.773413
wt worm	artA	0.567736
gasA	artA
gasA	artA
gasA	artA
gasA worm	artA	1.26235	1.22069	0.145726
gasA worm	artA	1.34105
gasA worm	artA	1.05868
wt	artB
wt	artB
wt	artB
wt worm	artB	0.608009	0.689384	0.112772
wt worm	artB	0.818112
wt worm	artB	0.642032
gasA	artB
gasA	artB
gasA	artB
gasA worm	artB	1.22454	1.21433	0.0839689
gasA worm	artB	1.29272
gasA worm	artB	1.12572
wt	artC
wt	artC
wt	artC
wt worm	artC	0.600875	0.660188	0.0735455
wt worm	artC	0.742479
wt worm	artC	0.637209
gasA	artC
gasA	artC
gasA	artC
gasA worm	artC	0.988543	0.861218	0.135953
gasA worm	artC	0.87708
gasA worm	artC	0.718029
wt	artD
wt	artD
wt	artD
wt worm	artD	0.534656	0.563595	0.105802
wt worm	artD	0.680856
wt worm	artD	0.475275
gasA	artD
gasA	artD
gasA	artD
gasA worm	artD	1.08406	0.967772	0.135948
gasA worm	artD	1.00095
gasA worm	artD	0.818305
